# Supplementary material for: The prevalence of deranged C-reactive protein and albumin in patients with incurable cancer approaching death
Source: PLoS One. 2018 Mar 13;13(3):e0193693. doi: 10.1371/journal.pone.0193693 (PMC5849305; doi:10.1371/journal.pone.0193693)
Supplement: S1 Dataset — (XLSX) [file pone.0193693.s001.xlsx]

## Sheet: S1_dataset-copy
Code	Age	Gender	Diagnosis		Hb1	CRP1	LPK1	Crea1	Alb1	Corrected Ca1	Na1	Laboratory cachexia1	Hb2	CRP2	LPK2	Crea2	Alb2	Corrected Ca2	Na2	Laboratory cachexia2	No days (from 1st laboratory cachexia to death)		steroid dosage1 (mg betamethasone equivalent) 1				steroid dosage 2 (mg betamethasone equivalent)
1	53	woman	breast		120	38	6.3	58	26	2.28	144	yes	126	55	9.2	61	29	2.45	141	yes	122		2.4				5
2	65	man	prostate		96	111	9.1	147	18	2.23	139	yes	97	84	14.6	120	19	2.39	136	yes	112		6.6				3.6
3	29	man	other		147	20	10.4	64	36	2.38	141	no	141	17	8.7	73	37	2.42	138	no			6				6
4	54	woman	breast		102		6.9	63	33	3.12	137		100		7.1	61	32	2.68	136				1				1
5	70	woman	breast		113	69	9.4	102	31	2.25	143	no	113	44	4.3	93	32	2.35	143	no			3				3
6	82	woman	breast										110	82	11.7	33	13	2.43	135	yes	105		2				2
7	73	man	colorectal		98		19.9	74	17	2.32	133		113	75	5.4	77	23	2.32	138	yes	89		4				4
8	72	man	other		132	124	40.2	66	18	2.71	144	yes	116		13.6	105	30	2.72	137		13		3				3
9	77	man	prostate		111	138	10.2	62	30	2.19	141	no	108	25	6.2	66	36	2.33	139	no			2.4				2.4
10	86	man	prostate		92		5.7						96		3.5	95	23	2.11	142		118		0				0
11	78	woman	bile duct/liver										103	192	12.4	70	17	2.4	136	yes	117		2				2
12	82	man	hematological		75	62	3						108		3.7						105		0				0
13	83	man	prostate		106	18	12.6	74	17	2.09	139	yes	90		10.7	86	29	2.22	142		30		0				0
14	63	man	lung		162	29	17.3	92	29	2.42	134	yes	145	5	13.7	95	29	2.49	137	no	23		3				3
15	84	woman	gynaecological		112	54	7.6	63	26	2.37	141	yes	103	39	6.6	66	23	2.18	141	yes	39		3				0
16	79	woman	gynaecological		123	287	14.6	174	18	2.42	140	yes	117	30	11.9	141	24	2.39	140	yes	55		6				2
17	56	man	oesofagal		125		32.2	30	17	2.1	131		115	33	39	38	23	2.42	135	yes	121		8				4
18	60	woman	renal		77	95	4.7	89	23	2.9	129	yes	92	18	4	69	26	2.68	132	yes	127		2				2
19	82	woman	pancreatic		111	2	6.8	28	27	2.32	131	no											2				2
20	57	man	bile duct/liver		79	23	18	203	22	2.5	137	yes	115	4	6	98	28	2.38	137	no	6		3				0
21	78	woman	gynaecological		114	63	10.1	119	26	2.48	141	yes	101	12	7.4	322	30	2.22	135	no	30		8				0
22	71	man	lung		123		27.3						134	101	19.2	80	29	2.47	137	yes	38		2				2
23	78	man	lung		113	223	12.4	53	20	2.38	137	yes	107	119	15.5	52	26	2.37	133	yes	162		4				3
24	87	man	prostate		116	57	6.2	50	16	2.11	135	yes									26		2				2
25	77	woman	pancreatic		125	74	10.9	103	20	2.24	134	yes	137		12.4	80	28	2.27	139		71		8				4
26	74	woman	colorectal		141	82	15.1	55	25	2.69	138	yes									19		4				4
27	76	man	bile duct/liver		172	137	19.2	311	13	2.32	134	yes	162	12	14.8	58	25	2.41	137	yes	62		3				3
28	73	man	other		145	21	12.8	76	32	2.33	134	no	146	13	15.8	73	34	2.36	142	no			6				3
29	60	woman	breast		105	9	9.7	42	25	2.36	130	no	109	25	7.9	49	26	2.42	132	yes			4				2
30	71	woman	lung		121	52	9.4	54	30	2.46	136	no	135	10	12.1	85	32	2.52	139	no			2.5				2.5
31	69	man	bile duct/liver		94	33	11.9	54	14	2.21	131	yes	96	88	19.7	55	14	2.25	129	yes	102		2				2
32	90	woman	colorectal																				3				6
33	65	man	bile duct/liver		100	9	9.4	88	24	2.05	141	no											4				0
34	60	woman	bile duct/liver		75	27	15.5	127	23	2.63	137	yes	110	5	13	68	29	2.58	138	no	1		3				3
35	80	woman	breast		151	40	7.9	43	24	2.13	137	yes	147		5.6						24		3				3
36	57	man	head/neck		110	86	10.9	83	20	2.12	126	yes	108	88	11.7	81	28	2.25	135	yes	101		3.6				1.2
37	62	man	colorectal		85	93	16.9	126	17	2.28	135	yes	81	84	10.6	106	23	2.26	136	yes	42		3				4
38	84	man	other										115	65	6.9	60	29	2.21	138	yes	31		4				0
39	71	man	prostate		84	181	6	44	23	2.24	139	yes	96	53	6.5	58	25	2.29	142	yes	104		1.2				1.2
40	79	man	head/neck										121	31	15.2	78	26	2.39	141	yes	46		4				0
41	67	man	renal		112	2	3.6	76	26	2.22	140	no	109	39	3.8	111	29	2.38	143	yes			2				0
42	83	woman	gynaecological		108	65	11.9	60	21	2.42	140	yes	113	118	15.2	66	19	2.43	137	yes	72		1				1
43	79	man	other		134		12	76	25	2.56	136		118		13.1	76	28	2.57	138				1.2				2.4
44	79	man	pancreatic										133	66	11.8	56	24	2.26	139	yes	37		4				0
45	82	man	bladder		110	91	12.5	73	22	2.77	132	yes	100	141	10.9	140	22	2.67	128	yes	89		1				1
46	77	man	pancreatic		121	64	16.9	44	18	2.22	139	yes	117	22	13.3	46	23	2.3	137	yes	50		1.5				0
47	51	man	CNS										137	47	8.4	75	34	2.46	132	no			8				4
48	81	woman	pancreatic		116	31	29.2	123	11	1.94	133	yes	106	140	18		22	2.22	136	yes	32		1.5				1.5
49	58	man	colorectal										122	91	12.8	61	21	2.38	131	yes	37		4				0
50	59	man	renal		108	124	38.3	89	18	2.36	131	yes	106	18	16.5	65	21	2.5	138	yes	197		4				0
51	76	man	bladder		120	66	10.4	134	23	2.31	135	yes	114	57	10.9	162	25	2.4	134	yes	105		2.5				0
52	76	woman	lung		144		19.5	70	30	4.18	132												2				0
53	74	woman	oesofagal		99	246	6.4	64	18	2.13	132	yes	125	1	10.3	40	31	2.42	140	no	5		3				3
54	83	woman	breast			135		73	25	2.05	136	yes	121	147	17.7	70	22	2.24	134	yes	51		4				4
55	82	man	prostate										102	92	4.2	188	24	2.14	129	yes	77		0				1.5
56	86	man	colorectal		128	137	18.4	57	22	2.14	138	yes									18		0				0
57	77	man	bile duct/liver		143		10.4	81	31	2.51	143		148	2	11.9	74	31	2.53	140	no			6				6
58	72	man	bile duct/liver		79	55	36.9	121	16	2.27	135	yes	83	156	15.4	119	13	2.2	137	yes	249		5				5
59	63	woman	ventricle		122	2	13.7	50	20	2.25	129	no	126	24	3.4	55	22	2.09	133	yes			4				0
60	63	man	pancreatic		104	436	33	60	12	2.28	133	yes	86	204	14.2	66	21	2.25	143	yes	45		8				0
61	59	man	pancreatic		126	26	11	57	25	2.22	144	yes									113		1.2				1.2
62	67	man	renal		108	303	16.1	88	10	2.24	138	yes	94	327	17.5	90	16	2.37	132	yes	173		2				2
63	79	woman	pancreatic		98	30	11.6	496	24	2.4	140	yes	108	8	9	211	34	2.48	141	no	21		3				3
64	78	woman	other		111	60	30	41	29	2.41	137	yes	114	5	7.9	46	32	2.42	139	no	19		2.5				2.5
65	68	woman	pancreatic		104	19	8.7	37	31	2.46	129	no	72	14	6.2	35	30	2.33	126	no			3				0
66	76	woman	colorectal										117	125	15.8	41	21	2.36	132	yes	134		2.4				2.4
67	54	man	other		133	181	9.5	58	28	2.41	140	yes	117	27	7.9	59	25	2.45	139	yes	4		0				0
68	49	woman	other		132	123	11.6	44	15	2.2	134	yes	130	3	9.6	51	32	2.29	135	no	2		5				5
69	86	woman	lung		145	32	11.3	67	26	2.25	138	yes	153	18	7.3	100	28	2.28	137	yes	45		1				0
70	67	woman	other		132	86	16.5	60	25	2.42	131	yes	112	9	7.6	60	25	2.23	135	no	18		3				2
71	67	woman	bile duct/liver		92	105	25.7	37	14	2.33	131	yes	118	70	22.6	38	25	2.74	135	yes	125		2				2
72	72	woman	colorectal		112		11.9	40	27	2.26	139		104	48	9.2	47	23	2.26	141	yes	119
73	75	man	pancreatic		86	300	32.8	88	16	2.56	136	yes	98	245	16.3	69	18	2.45	144	yes	53		6				0
74	77	man	lung		119	28	16.5	109	24	2.41	141	yes	116	29	14.8	177	20	2.49	138	yes	29		1.5				1.5
75	87	woman	colorectal																		96		0				0
76	79	man	bile duct/liver		90	61	13.4	74	21	2.32	133	yes	117	57	16.8	70	22	2.41	137	yes	22		2.5				2.5
77	75	man	prostate		84	294	2.8	58	22	2.36	130	yes	90	98	5.5	58	27	2.44	135	yes	47		2.4				2.4
78	64	man	pancreatic		86	186	12.2	46	25	2.2	132	yes	119	112	12.4	55	25	2.47	133	yes	46		4				4
79	50	woman	pancreatic		98	196	9	34	15	2.15	134	yes	123	3	8.3	44	31	2.27	138	no	27		6				2.4
80	79	woman	breast
81	68	man	prostate		100	66	10	49	28	2.42	140	yes	114	43	12.4	69	32	2.67	140	no	16		1				1
82	68	woman	colorectal										107	71	12.1	65	21	2.41	135	yes	75		4				4
83	82	woman	pancreatic		116	125	9.2	57	19	2.3	130	yes	104	7	7.3	50	20	2.2	131	no	28		4				0
84	74	man	other		122		10.2	54	23	2.23	134		141	21	9.3	94	29	2.33	139	yes	32		2				2
85	91	man	colorectal		125	60	12.1	70	19	2.26	135	yes	96	38	8.5	62	20	2.16	133	yes	47		3				0
86	89	woman	lung		126		6.1	62	30	2.37	134		121		3.5	62	32	2.37	134				5				5
87	94	man	hematological		88	79	8.2	91	22	2.59	132	yes	85		4.6	95	28	2.48	130		21		1.8				0
88	72	man	lung		140	26	19.4	139	23	2.81	131	yes	142	41	10.7	78	24	2.89	131	yes	179		2.5				2.5
89	72	woman	hematological		85	39	6	52	14	2.19	125	yes									11		0				0
90	57	woman	gynaecological		103	148	13.7	152	16	2.34	129	yes	125	109	4.8	28	18	2.34	135	yes	151		3				3
91	76	woman	pancreatic		107		19.4	38	20	2.22	130		114	24	12.7	45	25	2.23	136	yes	103		6				4
92	79	woman	colorectal		130	39	15.6	39	22	2.2	141	yes	122	23	12.4	37	20	2.24	139	yes	32		4				6
93	59	man	pancreatic		131	26	12.8	63	28	3.21	158	yes	127	2	16	47	32	3.21	140	no	15		5				0
94	90	man	hematological		104	242	17.2	123	26	2.29	140	yes	122		14	99	32	2.42	143		23		1.5				1.5
95	74	man	prostate		90		4.6	91	25	2.58	136		104	6	6.7	60	26	2.47	135	no			1				1
96	81	man	prostate		88	151	5.1	35	23	2.02	128	yes	81	5	1.9	53	30	2.05	142	no	21		4				1.2
97	71	man	other		89	121	16.9	79	16	2.39	145	yes	106	84	17.2	63	20	2.42	143	yes	359		1				0
98	80	man	hematological		97	77	2.3	75	22	2.33	144	yes	113		5.4	76	30	2.46	141		15		1.2				1.2
99	80	man	bile duct/liver		125	72	10.4	174	26	2.44	142	yes	127		9.2	46	27	2.44	138		104		2				2
100	63	man	prostate		98		7.5	119	25	2.52	124		112		5.7	126	34	2.22	139				1.2				1.2
101	71	man	lung		113	198	15.2	73	18	2.59	137	yes	144	21	8.8	79	34	2.51	141	nej	15		4				0
102	53	man	lung		115	28	18.9	119	25	2.29	135	yes	132	3	8.4	76	34	2.33	137	no	16		5				5
103	23	woman	hematological		101	2	21.5	161	23	2.21	144	no	109	16	4.5	59	32	2.46	144	no			0				0
104	66	man	hematological		84		1						83		0.49								0				0
105	73	man	head/neck		111	105	10.1	64	29	2.48	141	yes									12		0				0
106	61	woman	pancreatic		91	61	16.8	31	16	2.25	130	yes	93	26	8.9	36	24	2.41	136	yes	76		0				0
107	79	man	prostate										117	33	7.2	92	24	2.33	139	yes	110		4				4
108	79	man	bladder		139	69	20	201	28	2.64	144	yes	106	83	15.6	111	22	2.24	143	yes	59		5				0
109	73	woman	pancreatic		106	30	14.3	46	27	2.25	143	yes	104	62	5.8	68	26	2.34	137	yes	39		2				2
110	69	man	colorectal		140	84	8.8	60	27	2.28	133	yes	101	88	11.1	64	23	2.24	139	yes	70		3.6				3.6
111	71	woman	other		114	84	20.5	58	26	2.33	130	yes	108	117	8.7	63	24	2.25	133	yes	94		3				3
112	71	man	bile duct/liver		94	119	5	112	17	2.26	135	yes	102	164	11.6	60	20	2.87	136	yes	84		0				0
113	80	woman	lung		111	31	12	96	34	2.29	140	no											0				0
114	69	woman	pancreatic		125	259	24.4	282	26	2.67	137	yes	132	5	17.5	67	32	2.62	136	no	1		6				0
115	60	man	other		114	12	7.9	51	29	2.29	133	yes	131	9	8.9	62	30	2.45	138	no	7		2				2
116	91	woman	pancreatic		116	29	9.6						109	136	9.9	202	24	2.43	130	yes	45		2.5				1.5
117	64	woman	lung		119	16	14.8	31	30	2.22	140	no	111	27	5.8	33	22	2.03	134	yes			2.5				2.5
118	76	man	colorectal		105		13.7	84	17	2.48	132		111	96	9.2	118	18	2.6	134	yes	66		6				0
119	55	woman	hematological		81	46	10.9	53	25	2.7	140	yes	101	54	11.5	50	21	2.51	138	yes	267		0				0
120	61	man	other		108		14.8	53	20	2.38	137		116	54	16.5	60	32	2.67	136	no			3.6				5
121	70	man	prostate		127	85	14	78	26	2.34	140	yes	115	138	18.2	69	30	2.53	134	no	24		2.4				2.4
122	65	man	prostate		93	236	14.1	430	16	2.42	135	yes	83	277	7.3	259	18	2.4	136	yes	36		8				0
123	48	man	CNS		139	155	5.2	23	22	2.37	136	yes	95	6	1.6	27	21	2.54	137	no	25		8				2
124	57	woman	breast		107	170	6.1	38	22	2.48	130	yes	115	30	4.8	50	25	2.56	136	yes	81		6				0
125	63	woman	breast		126	46	13.8	63	28	2.59	128	yes									12		0				1
126	82	woman	gynaecological		125	9	19.6	59	26	2.49	146	no	86	157	13.6	47	23	3.01	133	yes			8				2
127	74	woman	gynaecological		119	114	13.7	86	17	2.81	133	yes	112	97	11.2	66	20	2.85	126	yes	80		2				2
128	71	man	prostate		118	99	9.3	64	18	2.26	137	yes	99	122	6.7	67	19	2.28	138	yes	169		0				0
129	40	woman	gynaecological		165	310	5	59	22	2.37	135	yes	131	7	10.3	108	30	2.53	132	no	2		4				4
130	74	woman	head/neck		99	75	17.8	55	26	2.79	134	yes	107		8.8	72	31	2.59	141		10		5				0.5
131	66	woman	pancreatic		117	91	29.5	53	13	2.5	127	yes	112	62	27.6	50	26	2.68	132	yes	73		6				6
132	72	man	prostate		122	14	7.7	68	28	2.46	141	yes	119		6	77	29	2.54	143		46		4				4
133	78	man	bile duct/liver		115	23	11.9	155	23	2.59	133	yes	96	50	9.9	64	23	2.59	133	yes	57		4				0
134	70	man	colorectal		129	18	14.5	58	30	2.41	129	no	119	113	12.9	71	26	2.45	134	yes			6				0
135	90	man	prostate		138	13	10	56	40	2.55	141	no											1.2				0
136	78	woman	colorectal		95	108	18.6	40	16	2.51	132	yes	92	178	19.6	42	15	2.64	132	yes	303		2				2
137	76	man	lung		96	75	8.7	98	21	2.33	142	yes	94	118	14	83	26	2.35	137	yes	62		2				2
138	55	woman	hematological		138	125	2.8	109	13	2.5	140	yes	113	27	1	63	39	2.52	143	no	29		3				0
139	61	woman	other		112	205	9.5	33	23	2.25	139	yes	119	33	5.1	35	31	2.35	137	no	19		4.5				3
140	66	man	other		105	18	5.8	120	30	2.52	144	no	88	44	4.4	159	32	2.68	147	no			4				2
141	88	woman	other		146		10.3	50	31	2.54	139		125		7.1	63	31	2.45	138				8				8
142	62	woman	gynaecological		131	214	10.7	57	20	2.56	138	yes	116	74	10.1	54	27	2.55	124	yes	97		4				4
143	81	woman	bile duct/liver		114	127	11.3	46	18	2.58	135	yes	98	32	6.7	44	16	2.55	137	yes	65		2				0
144	60	man	renal		89	144	21.5	187	21	2.66	133	yes	109	119	12.6	75	28	2.54	125	yes	44		5				0
145	62	man	lung		108	34	9.5	177	23	2.45	134	yes	107	69	13.5	157	26	2.44	134	yes	60		1.8				1.8
146	72	man	pancreatic																				4				4
147	74	man	melanoma		114		12.4	55	26	2.33	138		86		13.1	61	27	2.44	137				6				7
148	75	man	colorectal		140	7	8.3	104	29	2.54	141	no	154		8.5	121	30	2.35	140				0				0
149	58	man	ventricle		144	67	18.8	181	20	2.55	128	yes	128	53	16	42	24	2.62	137	yes	72		4				4
150	59	woman	other		90	145	7.3	67	22	2.41	138	yes	111	49	10.4	68	25	2.52	144	yes	53		3				2
151	84	man	ventricle		114		7.7	54	26	2.47	132			19							10		0				0
152	63	woman	pancreatic		88	31	66.6	86	24	2.71	128	yes	105	14	8.3	67	35	2.56	138	no	2		3				0
153	42	man	other										126	1	6.1	39	27	2.45	134	no			0				0
154	63	woman	breast		114	196	12.3	44	18	2.2	132	yes	101	150	8.5	69	22	2.22	137	yes	185		2				0
155	52	man	other		103	203	6.9	71	22	2.61	136	yes	87	114	8.9	74	24	2.53	137	yes	66		2				1
1: time period 0-30d
2: time period 31-60d
